# Supplementary material for: Change in skeletal muscle stiffness after running competition is dependent on both running distance and recovery time: a pilot study
Source: PeerJ. 2018 Mar 12;6:e4469. doi: 10.7717/peerj.4469 (PMC5853607; doi:10.7717/peerj.4469)
Supplement: Supplemental Information 1 [file peerj-06-4469-s001.xlsx]

## Sheet: Sheet1
Shear wave speed (m/s) for Subjects left leg and right leg	Soleus					MG													BF						ST						RF					VM							VL
Subject 1-left-before	2.84		Subject 1-left-After	2.58		Subject 1-left-before	3.39		Subject 1-left-After	2.76		Subject 1-left-before	3.05		Subject 1-left-After	3.06		Subject 1-left-before	2.27		Subject 1-left-After	3.23		Subject 1-left-before	2.93		Subject 1-left-After	4		Subject 1-left-before	2.53		Subject 1-left-After	2.86		Subject 1-left-before	2.14		Subject 1-left-After	2		Subject 1-left-before	3.08		Subject 1-left-After	2.41
Subject 1-right-before	2.63		Subject 1-right-After	2.6		Subject 1-right-before	2.62		Subject 1-right-After	2.73		Subject 1-right-before	3.05		Subject 1-right-After	2.95		Subject 1-right-before	2.27		Subject 1-right-After	3.7		Subject 1-right-before	2.93		Subject 1-right-After	3.05		Subject 1-right-before	4.03		Subject 1-right-After	2.9		Subject 1-right-before	2.31		Subject 1-right-After	2.31		Subject 1-right-before	2.27		Subject 1-right-After	3.4
Subject 2-left-before	5		Subject 2-left-After	3.63		Subject 2-left-before	1.89		Subject 2-left-After	3.3		Subject 2-left-before	2.75		Subject 2-left-After	2.69		Subject 2-left-before	2.09		Subject 2-left-After	2.13		Subject 2-left-before	3.75		Subject 2-left-After	3.11		Subject 2-left-before	3.65		Subject 2-left-After	2.91		Subject 2-left-before	2.28		Subject 2-left-After	2.92		Subject 2-left-before	3.26		Subject 2-left-After	2.57
Subject 2-right-before	2.91		Subject 2-right-After	4.1		Subject 2-right-before	2.4		Subject 2-right-After	2.66		Subject 2-right-before	2.25		Subject 2-right-After	2.51		Subject 2-right-before	2.62		Subject 2-right-After	2.16		Subject 2-right-before	2.9		Subject 2-right-After	2.85		Subject 2-right-before	4.07		Subject 2-right-After	2.94		Subject 2-right-before	2.52		Subject 2-right-After	3.08		Subject 2-right-before	2.17		Subject 2-right-After	2.66
Subject 3-left-before	4.78		Subject 3-left-After	2.99		Subject 3-left-before	2.44		Subject 3-left-After	2.77		Subject 3-left-before	2.36		Subject 3-left-After	3.33		Subject 3-left-before	1.98		Subject 3-left-After	2.51		Subject 3-left-before	2.86		Subject 3-left-After	3.58		Subject 3-left-before	3.24		Subject 3-left-After	3.33		Subject 3-left-before	2.59		Subject 3-left-After	2.93		Subject 3-left-before	3.02		Subject 3-left-After	2.91
Subject 3-right-before	5.89		Subject 3-right-After	3.51		Subject 3-right-before	3.09		Subject 3-right-After	2.42		Subject 3-right-before	2.58		Subject 3-right-After	2.69		Subject 3-right-before	2.67		Subject 3-right-After	1.92		Subject 3-right-before	3.57		Subject 3-right-After	2.84		Subject 3-right-before	2.64		Subject 3-right-After	3.22		Subject 3-right-before	3.42		Subject 3-right-After	3.31		Subject 3-right-before	2.58		Subject 3-right-After	3.02
Subject 4-left-before	3.02		Subject 4-left-After	3.42		Subject 4-left-before	2.93		Subject 4-left-After	3.03		Subject 4-left-before	2.03		Subject 4-left-After	1.93		Subject 4-left-before	3.01		Subject 4-left-After	3.15		Subject 4-left-before	3.14		Subject 4-left-After	3.11		Subject 4-left-before	3.69		Subject 4-left-After	2.66		Subject 4-left-before	2.3		Subject 4-left-After	2.23		Subject 4-left-before	2.03		Subject 4-left-After	2.37
Subject 4-right-before	3.48		Subject 4-right-After	3.43		Subject 4-right-before	2.85		Subject 4-right-After	1.96		Subject 4-right-before	2.69		Subject 4-right-After	1.77		Subject 4-right-before	2.28		Subject 4-right-After	3.1		Subject 4-right-before	3.01		Subject 4-right-After	3.07		Subject 4-right-before	3.71		Subject 4-right-After	3.05		Subject 4-right-before	2.27		Subject 4-right-After	2.75		Subject 4-right-before	2.05		Subject 4-right-After	2
Subject 5-left-before	3.83		Subject 5-left-After	2.99		Subject 5-left-before	2.27		Subject 5-left-After	2.37		Subject 5-left-before	2.62		Subject 5-left-After	2.52		Subject 5-left-before	2.02		Subject 5-left-After	2.14		Subject 5-left-before	3.36		Subject 5-left-After	3.16		Subject 5-left-before	4.24		Subject 5-left-After	3.26		Subject 5-left-before	2.32		Subject 5-left-After	2.65		Subject 5-left-before	2.44		Subject 5-left-After	2.47
Subject 5-right-before	3.14		Subject 5-right-After	2.98		Subject 5-right-before	2.33		Subject 5-right-After	1.96		Subject 5-right-before	2.75		Subject 5-right-After	2.29		Subject 5-right-before	1.9		Subject 5-right-After	2.46		Subject 5-right-before	3.04		Subject 5-right-After	3.19		Subject 5-right-before	3.84		Subject 5-right-After	3.37		Subject 5-right-before	2.76		Subject 5-right-After	3.76		Subject 5-right-before	2.14		Subject 5-right-After	2.21
Subject 6-left-before	3.54		Subject 6-left-After	3.43		Subject 6-left-before	4.17		Subject 6-left-After	2.24		Subject 6-left-before	2.11		Subject 6-left-After	2.27		Subject 6-left-before	2.7		Subject 6-left-After	2.88		Subject 6-left-before	3.31		Subject 6-left-After	2.7		Subject 6-left-before	3.44		Subject 6-left-After	3.65		Subject 6-left-before	2.18		Subject 6-left-After	3.36		Subject 6-left-before	2.72		Subject 6-left-After	2.66
Subject 6-right-before	2.93		Subject 6-right-After	3.84		Subject 6-right-before	2.66		Subject 6-right-After	2.28		Subject 6-right-before	2.03		Subject 6-right-After	2.15		Subject 6-right-before	2.69		Subject 6-right-After	1.77		Subject 6-right-before	3.03		Subject 6-right-After	2.74		Subject 6-right-before	3.45		Subject 6-right-After	3		Subject 6-right-before	2.76		Subject 6-right-After	3.61		Subject 6-right-before	2.14		Subject 6-right-After	2.28
Subject 7-left-before	4.73		Subject 7-left-After	1.81		Subject 7-left-before	3.41		Subject 7-left-After	2.26		Subject 7-left-before	2.12		Subject 7-left-After	2.13		Subject 7-left-before	2.05		Subject 7-left-After	2.42		Subject 7-left-before	3.26		Subject 7-left-After	2.72		Subject 7-left-before	3.53		Subject 7-left-After	2.11		Subject 7-left-before	2.64		Subject 7-left-After	2		Subject 7-left-before	2.57		Subject 7-left-After	1.93
Subject 7-right-before	3.52		Subject 7-right-After	1.45		Subject 7-right-before	2.61		Subject 7-right-After	2.39		Subject 7-right-before	2.78		Subject 7-right-After	2.09		Subject 7-right-before	2.37		Subject 7-right-After	1.76		Subject 7-right-before	2.7		Subject 7-right-After	1.99		Subject 7-right-before	3.71		Subject 7-right-After	1.96		Subject 7-right-before	2.66		Subject 7-right-After	2.29		Subject 7-right-before	2.7		Subject 7-right-After	2.11
Subject 8-left-before	2.86		Subject 8-left-After	1.63		Subject 8-left-before	2.23		Subject 8-left-After	1.96		Subject 8-left-before	2.13		Subject 8-left-After	2.03		Subject 8-left-before	2.9		Subject 8-left-After	1.91		Subject 8-left-before	2.91		Subject 8-left-After	2.63		Subject 8-left-before	3.62		Subject 8-left-After	2.32		Subject 8-left-before	2.06		Subject 8-left-After	2.14		Subject 8-left-before	2		Subject 8-left-After	2.39
Subject 8-right-before	2.84		Subject 8-right-After	1.53		Subject 8-right-before	2.1		Subject 8-right-After	2.19		Subject 8-right-before	2.28		Subject 8-right-After	2.5		Subject 8-right-before	1.76		Subject 8-right-After	1.84		Subject 8-right-before	2.96		Subject 8-right-After	2.34		Subject 8-right-before	3.61		Subject 8-right-After	2.87		Subject 8-right-before	3.9		Subject 8-right-After	1.97		Subject 8-right-before	2.08		Subject 8-right-After	1.95
Subject 9-left-before	3.04		Subject 9-left-After	2.09		Subject 9-left-before	3.45		Subject 9-left-After	2.34		Subject 9-left-before	4.3		Subject 9-left-After	1.87		Subject 9-left-before	1.9		Subject 9-left-After	1.67		Subject 9-left-before	3.06		Subject 9-left-After	2.32		Subject 9-left-before	4.91		Subject 9-left-After	3.17		Subject 9-left-before	3.19		Subject 9-left-After	1.95		Subject 9-left-before	3.61		Subject 9-left-After	3.04
Subject 9-right-before	3.34		Subject 9-right-After	2.65		Subject 9-right-before	2.56		Subject 9-right-After	2.05		Subject 9-right-before	2.87		Subject 9-right-After	3.26		Subject 9-right-before	2.51		Subject 9-right-After	1.62		Subject 9-right-before	3.73		Subject 9-right-After	2.45		Subject 9-right-before	4.99		Subject 9-right-After	2.57		Subject 9-right-before	3.2		Subject 9-right-After	2.21		Subject 9-right-before	4.6		Subject 9-right-After	1.94
Avg	3.57333			2.81444		#DIV/0!	2.74444	#DIV/0!	#DIV/0!	2.42611	#DIV/0!	#DIV/0!	2.59722	#DIV/0!	#DIV/0!	2.44667	#DIV/0!	#DIV/0!	2.33278	#DIV/0!	#DIV/0!	2.35389	#DIV/0!	#DIV/0!	3.13611	#DIV/0!	#DIV/0!	2.88056	#DIV/0!	#DIV/0!	3.71667	#DIV/0!	#DIV/0!	2.89722	#DIV/0!	#DIV/0!	2.63889	#DIV/0!	#DIV/0!	2.63722	#DIV/0!	#DIV/0!	2.63667	#DIV/0!	#DIV/0!	2.46222
STD	0.921501			0.827578		#DIV/0!	0.57638	#DIV/0!	#DIV/0!	0.379599	#DIV/0!	#DIV/0!	0.546527	#DIV/0!	#DIV/0!	0.47305	#DIV/0!	#DIV/0!	0.371512	#DIV/0!	#DIV/0!	0.62165	#DIV/0!	#DIV/0!	0.30147	#DIV/0!	#DIV/0!	0.47369	#DIV/0!	#DIV/0!	0.621223	#DIV/0!	#DIV/0!	0.441945	#DIV/0!	#DIV/0!	0.499975	#DIV/0!	#DIV/0!	0.599478	#DIV/0!	#DIV/0!	0.680156	#DIV/0!	#DIV/0!	0.425932
