# Supplementary material for: Change in skeletal muscle stiffness after running competition is dependent on both running distance and recovery time: a pilot study
Source: PeerJ. 2018 Mar 12;6:e4469. doi: 10.7717/peerj.4469 (PMC5853607; doi:10.7717/peerj.4469)
Supplement: Supplemental Information 3 [file peerj-06-4469-s003.xlsx]

## Sheet: Subject 8B
Before race
	Right leg									Left leg
	Trial 1	Trial 2	Trial 3	Trial 4	Trial 5					Trial 1	Trial 2	Trial 3	Trial 4	Trial 5
	Stretched	Stretched	Stretched	Stretched	Stretched	Median(Stretched)	STD (Stretched)			Stretched	Stretched	Stretched	Stretched	Stretched	Median(Strechted)	STD(Streched)
Lower-leg									Lower-leg
Soleus	4.1684	5.0145	4.5714	4.164	4.4325	4.4325	0.350987		Soleus	2.6962	1.5188	2.7011	3.0592	2.3801	2.6962	0.584078
Medial Gastroc	1.8797	3.0995	2.7653	2.286	2.3673	2.3673	0.46794		Medial Gastroc	3.4055	2.4972	2.5822	2.3522	2.0183	2.4972	0.513642
Lateral Gastroc	2.3744	2.2506	2.5518	2.828	3.1102	2.5518	0.348189		Lateral Gastroc	2.9886	3.6229	2.0828	1.7632	2.513	2.513	0.736963
Tendon									Tendon
Achilles tendon	13.4466	14.9012	20.4584	26.8207	16.2334	16.2334	5.39938		Achilles tendon	15.2412	12.233	8.8542	10.1859	9.1053	10.1859	2.65934
Patellar tendon	6.4228	5.6766	8.9398	6.3399	7.0594	6.4228	1.24735		Patellar tendon	4.7402	6.5672	4.7325	3.5341	4.7014	4.7325	1.08722
Posterior thigh									Posterior thigh
Biceps femoris	1.7035	2.2797	1.9372	1.8848	1.8593	1.8848	0.212511		Biceps femoris	1.5651	1.552	1.676	1.7332	1.6862	1.676	0.0797487
Semi Tendinosus	2.8773	3.044	2.4456	2.914	3.0088	2.914	0.24027		Semi Tendinosus	2.6667	2.8771	2.8513	2.8672	2.7853	2.8513	0.0874982
Anterior thigh									Anterior thigh
Rectus femoris	2.5321	3.3648	3.9398	3.9704	4.4341	3.9398	0.73015		Rectus femoris	2.7249	2.76	3.4753	2.945	3.2714	2.945	0.327733
Vastus medialis	4.291	3.29	3.5761	2.2433	3.101	3.29	0.744081		Vastus medialis	2.7016	3.8815	3.1915	2.7486	2.9932	2.9932	0.477669
Vastus lateralis	2.8139	3.7883	4.1163	2.9843	2.989	2.989	0.576651		Vastus lateralis	1.9254	2.1809	2.2752	2.5161	3.4133	2.2752	0.572221

## Sheet: Subject 9 B
Before race
	Right leg									Left leg
	Trial 1	Trial 2	Trial 3	Trial 4	Trial 5					Trial 1	Trial 2	Trial 3	Trial 4	Trial 5
	Stretched	Stretched	Stretched	Stretched	Stretched	Median(Stretched)	STD (Stretched)			Stretched	Stretched	Stretched	Stretched	Stretched	Median(Strechted)	STD(Streched)
Lower-leg									Lower-leg
Soleus	2.4731	2.4581	2.6607	2.2645	2.3726	2.4581	0.146036		Soleus	1.6768	2.0715	3.5881	3.4046	3.7617	3.4046	0.955675
Medial Gastroc	3.008	2.5954	2.9127	3.934	2.3262	2.9127	0.609865		Medial Gastroc	4.8835	2.3266	2.7946	2.9208	2.437	2.7946	1.04166
Lateral Gastroc	2.1209	2.5071	2.0248	2.0739	2.1333	2.1209	0.192154		Lateral Gastroc	3.5268	3.9133	2.6492	2.9858	2.8297	2.9858	0.524444
Tendon									Tendon
Achilles tendon	15.6049	15.4714	10.4517	11.0793	10.5067	11.0793	2.67308		Achilles tendon	16.9005	21.9508	24.6715	18.4829	23.3231	21.9508	3.27494
Patellar tendon	7.7077	8.256	6.8994	8.2695	6.8475	7.7077	0.697707		Patellar tendon	7.0139	6.5467	7.2762	6.7657	6.6049	6.7657	0.303034
Posterior thigh									Posterior thigh
Biceps femoris	2.1849	1.7349	1.6937	1.6576	2.1265	1.7349	0.254435		Biceps femoris	3.1957	1.9846	1.9355	2.0006	1.8889	1.9846	0.557744
Semi Tendinosus	3.4101	3.4101	2.9846	3.5541	3.6148	3.4101	0.246226		Semi Tendinosus	1.8889	3.6576	3.6692	3.9715	3.6264	3.6576	0.835639
Anterior thigh									Anterior thigh
Rectus femoris	2.455	3.1901	3.1907	3.2477	3.0631	3.1901	0.328088		Rectus femoris	2.9435	3.1263	3.0208	3.7099	3.2596	3.1263	0.302558
Vastus medialis	2.8711	2.4545	2.4664	2.1704	3.2993	2.4664	0.43943		Vastus medialis	2.3726	2.9213	2.6751	2.5885	2.5408	2.5885	0.201425
Vastus lateralis	3.2255	3.0568	3.9133	2.8256	3.1429	3.1429	0.408657		Vastus lateralis	2.942	2.7126	2.3978	2.4713	3.3666	2.7126	0.392505

## Sheet: Subject 10 B
Before race
	Right leg									Left leg
	Trial 1	Trial 2	Trial 3	Trial 4	Trial 5					Trial 1	Trial 2	Trial 3	Trial 4	Trial 5
	Stretched	Stretched	Stretched	Stretched	Stretched	Median(Stretched)	STD (Stretched)			Stretched	Stretched	Stretched	Stretched	Stretched	Median(Strechted)	STD(Streched)
Lower-leg									Lower-leg
Soleus	3.8113	2.9855	3.8903	4.1472	3.6757	3.8113	0.435795		Soleus	2.3797	2.242	3.2365	2.2462	3.7647	2.3797	0.691459
Medial Gastroc	2.5441	2.2555	2.5218	2.2377	3.179	2.5218	0.38102		Medial Gastroc	1.9083	1.9299	1.8668	2.3684	2.1715	1.9299	0.214593
Lateral Gastroc	2.5246	2.5867	3.6767	2.3919	3.7429	2.5867	0.66619		Lateral Gastroc	2.3252	2.0286	2.0077	1.9811	2.0049	2.0077	0.143929
Tendon									Tendon
Achilles tendon	20.7968	20.2262	20.8867	22.0775	22.4921	20.8867	0.949025		Achilles tendon	18.2472	23.1697	23.4106	19.0471	21.1802	21.1802	2.34212
Patellar tendon	8.8365	7.1227	6.8668	6.1835	5.8278	6.8668	1.16629		Patellar tendon	8.6885	9.124	7.058	7.9644	9.5633	8.6885	0.989908
Posterior thigh									Posterior thigh
Biceps femoris	1.8991	1.9357	1.9126	1.9413	1.7597	1.9126	0.0746514		Biceps femoris	2.8614	1.7935	1.7981	1.9714	2.0946	1.9714	0.441959
Semi Tendinosus	2.129	1.9804	2.1186	2.0328	2.8253	2.1186	0.345458		Semi Tendinosus	1.8336	2.0008	2.2201	1.8269	1.996	1.996	0.160551
Anterior thigh									Anterior thigh
Rectus femoris	3.0868	3.0348	3.1788	3.8406	3.1639	3.1639	0.329254		Rectus femoris	2.762	2.6622	3.5028	3.4026	3.6776	3.4026	0.458775
Vastus medialis	1.8359	2.6136	2.0224	1.6675	1.8436	1.8436	0.367047		Vastus medialis	2.2986	2.3434	2.2524	1.9022	1.9022	2.2524	0.219235
Vastus lateralis	1.9235	4.0944	2.6047	3.1511	2.5984	2.6047	0.809025		Vastus lateralis	3.1428	3.2174	2.4846	2.8752	3.1054	3.1054	0.297439

## Sheet: Subject 8 A1
After race (1)
	Right leg									Left leg
	Trial 1	Trial 2	Trial 3	Trial 4	Trial 5					Trial 1	Trial 2	Trial 3	Trial 4	Trial 5
	Stretched	Stretched	Stretched	Stretched	Stretched	Median(Stretched)	STD (Stretched)			Stretched	Stretched	Stretched	Stretched	Stretched	Median(Strechted)	STD(Streched)
Lower-leg									Lower-leg
Soleus	2.566	2.1941	2.5356	2.3648	2.228	2.3648	0.170788		Soleus	2.4002	2.6964	3.5717	3.5919	2.4017	2.6964	0.605025
Medial Gastroc	2.53852	2.8285	3.5482	3.8101	3.4272	3.4272	0.528205		Medial Gastroc	2.3906	2.7544	3.6739	2.3847	2.3394	2.3906	0.564855
Lateral Gastroc	2.7769	2.533	2.7964	2.7962	2.3222	2.7769	0.212088		Lateral Gastroc	2.2974	2.6915	2.3632	2.1725	2.3981	2.3632	0.191975
Tendon									Tendon
Achilles tendon	11.1187	22.2518	15.9289	16.6028	14.1131	15.9289	4.08781		Achilles tendon	13.2595	11.6879	11.1802	10.0694	10.1202	11.1802	1.31378
Patellar tendon	7.8967	8.353	6.3931	5.8254	7.4075	7.4075	1.04826		Patellar tendon	8.3511	10.1217	10.2616	11.6001	10.8764	10.2616	1.20803
Posterior thigh									Posterior thigh
Biceps femoris	1.5867	2.9254	1.7085	1.6697	1.7358	1.7085	0.561937		Biceps femoris	1.9022	1.7165	1.5433	1.8201	2.0497	1.8201	0.190961
Semi Tendinosus	2.651	2.5486	2.499	2.5464	2.0894	2.5464	0.218188		Semi Tendinosus	2.5962	2.3319	2.6302	2.5382	2.9467	2.5962	0.221614
Anterior thigh									Anterior thigh
Rectus femoris	3.3045	2.7882	4.501	5.9598	2.7718	3.3045	1.36578		Rectus femoris	5.5889	3.1594	3.26	3.9544	2.7665	3.26	1.11573
Vastus medialis	2.1649	3.8036	2.1789	2.3819	4.1882	2.3819	0.974073		Vastus medialis	3.1073	4.6177	6.542	4.2466	4.0212	4.2466	1.26654
Vastus lateralis	2.7909	2.7605	3.0505	2.2941	2.4628	2.7605	0.296566		Vastus lateralis	2.442	2.2164	2.2287	2.7281	2.7238	2.442	0.252155

## Sheet: Subject 9 A1
After race (1)
	Right leg									Left leg
	Trial 1	Trial 2	Trial 3	Trial 4	Trial 5					Trial 1	Trial 2	Trial 3	Trial 4	Trial 5
	Stretched	Stretched	Stretched	Stretched	Stretched	Median(Stretched)	STD (Stretched)			Stretched	Stretched	Stretched	Stretched	Stretched	Median(Strechted)	STD(Streched)
Lower-leg									Lower-leg
Soleus	2.2307	2.412	3.0682	2.4177	2.018	2.412	0.392822		Soleus	3.3118	3.5588	4.0494	4.0494	3.0686	3.5588	0.438969
Medial Gastroc	3.1843	3.6415	2.7999	3.1701	3.5187	3.1843	0.330882		Medial Gastroc	2.4853	2.6889	2.761	3.1226	2.9458	2.761	0.244042
Lateral Gastroc	2.3937	2.0961	2.7545	2.3284	2.9924	2.3937	0.357163		Lateral Gastroc	2.4788	2.6592	2.405	2.3474	2.3324	2.405	0.133067
Tendon									Tendon
Achilles tendon	11.787	11.6798	9.1977	17.4303	9.8336	11.6798	3.24735		Achilles tendon	17.4296	15.6438	16.1711	26.1981	15.1829	16.1711	4.59044
Patellar tendon	6.2466	6.1194	7.4554	6.2272	8.4016	6.2466	1.00644		Patellar tendon	4.5577	5.0229	4.8209	5.3866	4.6251	4.8209	0.335177
Posterior thigh									Posterior thigh
Biceps femoris	2.215	2.3598	2.0414	2.0482	2.0464	2.0482	0.142148		Biceps femoris	1.8017	1.9246	2.4973	2.764	2.0829	2.0829	0.404255
Semi Tendinosus	2.7528	2.9117	3.2609	3.2636	3.2354	3.2354	0.237618		Semi Tendinosus	2.6189	2.8606	3.0023	2.7606	2.4712	2.7606	0.20655
Anterior thigh									Anterior thigh
Rectus femoris	2.9467	3.0453	3.2753	3.3492	3.3173	3.2753	0.179518		Rectus femoris	3.9096	3.1973	3.4273	3.633	2.8744	3.4273	0.397405
Vastus medialis	3.1802	2.5499	2.21	2.0492	2.1223	2.21	0.465019		Vastus medialis	2.2338	2.3806	2.5217	2.7705	2.9467	2.5217	0.288677
Vastus lateralis	3.0904	4.133	2.6783	2.7338	2.747	2.747	0.612569		Vastus lateralis	2.2572	2.1742	2.6697	3.2576	2.5409	2.5409	0.429415

## Sheet: Subject 10 A1
After race (1)
	Right leg									Left leg
	Trial 1	Trial 2	Trial 3	Trial 4	Trial 5					Trial 1	Trial 2	Trial 3	Trial 4	Trial 5
	Stretched	Stretched	Stretched	Stretched	Stretched	Median(Stretched)	STD (Stretched)			Stretched	Stretched	Stretched	Stretched	Stretched	Median(Strechted)	STD(Streched)
Lower-leg									Lower-leg
Soleus	3.0992	2.2348	4.966	2.2856	2.054	2.2856	1.20829		Soleus	2.4265	2.6118	2.671	2.1529	3.7968	2.6118	0.628621
Medial Gastroc	1.7849	2.1595	2.1595	2.2244	1.8035	2.1595	0.213683		Medial Gastroc	1.7419	2.621	2.1537	1.9248	1.6832	1.9248	0.380392
Lateral Gastroc	1.7498	2.591	2.8843	2.0862	2.4145	2.4145	0.44086		Lateral Gastroc	2.208	2.0137	1.9481	1.9884	1.8542	1.9884	0.12991
Tendon									Tendon
Achilles tendon	21.6637	18.2961	23.0656	20.2907	18.0932	20.2907	2.14431		Achilles tendon	13.6185	14.6046	18.917	14.6738	18.6047	14.6738	2.48172
Patellar tendon	8.1428	7.3557	6.1177	5.1106	5.5579	6.1177	1.26352		Patellar tendon	6.455	4.7698	5.8068	5.6131	6.6092	5.8068	0.736075
Posterior thigh									Posterior thigh
Biceps femoris	1.9169	1.8667	1.7749	1.7213	3.0458	1.8667	0.553514		Biceps femoris	2.2256	2.0835	1.877	1.9821	2.139	2.0835	0.135797
Semi Tendinosus	1.8321	1.7126	2.3184	1.826	2.2406	1.8321	0.273562		Semi Tendinosus	1.9432	2.0471	2.5667	2.119	2.1501	2.119	0.238116
Anterior thigh									Anterior thigh
Rectus femoris	2.6535	2.9788	2.22822	3.1388	4.3819	2.9788	0.808703		Rectus femoris	4.2325	4.3804	4.4619	4.2429	3.9556	4.2429	0.192889
Vastus medialis	1.8328	2.1819	3.8174	2.0587	1.796	2.0587	0.842613		Vastus medialis	1.8418	1.6195	1.8207	1.7802	2.8605	1.8207	0.497376
Vastus lateralis	2.3628	2.7235	3.6044	3.209	3.0591	3.0591	0.472919		Vastus lateralis	2.7765	4.6315	2.0229	4.2348	3.7026	3.7026	1.06807

## Sheet: Subject 8 A2
After race (2)
	Right leg									Left leg
	Trial 1	Trial 2	Trial 3	Trial 4	Trial 5					Trial 1	Trial 2	Trial 3	Trial 4	Trial 5
	Stretched	Stretched	Stretched	Stretched	Stretched	Median(Stretched)	STD (Stretched)			Stretched	Stretched	Stretched	Stretched	Stretched	Median(Strechted)	STD(Streched)
Lower-leg									Lower-leg
Soleus	3.011	2.3023	2.1659	2.1609	2.0029	2.1659	0.395928		Soleus	3.0835	2.7019	2.5773	2.5535	2.2283	2.5773	0.308552
Medial Gastroc	2.9132	2.5574	3.3506	2.9388	3.0885	2.9388	0.288677		Medial Gastroc	1.9745	2.4617	2.4145	1.8334	2.0574	2.0574	0.276908
Lateral Gastroc	2.7522	2.323	2.8349	2.2845	2.6321	2.6321	0.249818		Lateral Gastroc	2.4366	2.4465	2.5609	2.1912	2.9931	2.4465	0.294025
Tendon									Tendon
Achilles tendon	13.7568	19.625	11.9135	12.4407	8.6351	12.4407	4.01973		Achilles tendon	15.0653	10.1951	11.2438	12.6586	12.6764	12.6586	1.83305
Patellar tendon	4.117	4.4712	3.6912	4.6941	4.8269	4.4712	0.460523		Patellar tendon	7.8496	5.3832	12.7787	6.6987	7.909	7.8496	2.79871
Posterior thigh									Posterior thigh
Biceps femoris	2.1743	1.8739	1.9789	1.6354	1.8405	1.8739	0.197293		Biceps femoris	1.4573	1.7298	1.5374	1.4372	1.5756	1.5374	0.116648
Semi Tendinosus	2.3649	2.3322	2.284	2.7734	4.1554	2.3649	0.792243		Semi Tendinosus	2.6614	2.6425	2.9408	3.0345	3.1722	2.9408	0.232708
Anterior thigh									Anterior thigh
Rectus femoris	3.3402	3.0901	3.037	3.2512	3.261	3.2512	0.127045		Rectus femoris	2.8232	2.3256	2.8566	2.8535	3.4335	2.8535	0.392391
Vastus medialis	3.0028	2.6953	2.4303	2.1522	2.5138	2.5138	0.316081		Vastus medialis	2.8383	2.6776	2.6064	3.1845	2.5949	2.6776	0.245918
Vastus lateralis	1.8865	1.9091	2.0087	2.0958	2.1536	2.0087	0.115558		Vastus lateralis	1.9189	2.0255	1.9254	2.02	2.1923	2.02	0.110481

## Sheet: Subject 9 A2
After race (2)
	Right leg									Left leg
	Trial 1	Trial 2	Trial 3	Trial 4	Trial 5					Trial 1	Trial 2	Trial 3	Trial 4	Trial 5
	Stretched	Stretched	Stretched	Stretched	Stretched	Median(Stretched)	STD (Stretched)			Stretched	Stretched	Stretched	Stretched	Stretched	Median(Strechted)	STD(Streched)
Lower-leg									Lower-leg
Soleus	1.8652	2.8929	2.8852	2.5551	2.3508	2.5551	0.427356		Soleus	2.6839	2.5408	3.1261	2.4361	2.939	2.6839	0.284483
Medial Gastroc	4.0186	2.7603	2.6534	3.4783	1.9289	2.7603	0.804053		Medial Gastroc	2.4441	2.2505	4.323	2.5024	2.1311	2.4441	0.902745
Lateral Gastroc	2.2462	2.4592	2.5312	2.3647	2.6325	2.4592	0.148948		Lateral Gastroc	2.2483	2.4238	2.6528	2.4653	2.3987	2.4238	0.145444
Tendon									Tendon
Achilles tendon	15.8759	20.8241	15.0806	14.4703	16.0842	15.8759	2.51938		Achilles tendon	14.1021	13.6882	13.616	16.6311	15.2258	14.1021	1.27971
Patellar tendon	7.029	5.9488	5.3861	4.288	5.792	5.792	0.990991		Patellar tendon	4.4957	4.941	4.6946	5.5557	4.9435	4.941	0.398672
Posterior thigh									Posterior thigh
Biceps femoris	2.9959	1.927	2.1703	2.4064	1.9283	2.1703	0.444035		Biceps femoris	2.6031	2.5151	2.0015	2.1727	2.3718	2.3718	0.246581
Semi Tendinosus	3.2602	3.5554	4.3276	3.3539	3.6648	3.5554	0.420231		Semi Tendinosus	3.3434	3.4333	3.8309	4.1673	3.296	3.4333	0.374228
Anterior thigh									Anterior thigh
Rectus femoris	2.7283	2.8041	2.8203	2.9465	3.2398	2.8203	0.201465		Rectus femoris	3.2501	3.6306	4.3593	3.4306	3.4276	3.4306	0.434854
Vastus medialis	2.4351	2.8326	2.5667	3.118	3.6232	2.8326	0.474648		Vastus medialis	2.9219	2.7733	3.0513	3.0205	2.6233	2.9219	0.178956
Vastus lateralis	2.4696	2.6385	2.5708	2.6286	2.8077	2.6286	0.123128		Vastus lateralis	3.0682	3.4652	3.2331	3.4335	3.1937	3.2331	0.167601

## Sheet: Subject 10 A2
After race (2)
	Right leg									Left leg
	Trial 1	Trial 2	Trial 3	Trial 4	Trial 5					Trial 1	Trial 2	Trial 3	Trial 4	Trial 5
	Stretched	Stretched	Stretched	Stretched	Stretched	Median(Stretched)	STD (Stretched)			Stretched	Stretched	Stretched	Stretched	Stretched	Median(Strechted)	STD(Streched)
Lower-leg									Lower-leg
Soleus	3.1451	3.3594	2.8296	3.2696	2.9103	3.1451	0.227568		Soleus	2.5221	2.9624	3.3961	3.7579	2.3223	2.9624	0.595835
Medial Gastroc	2.4748	2.4689	1.8204	3.7329	2.0661	2.4689	0.736711		Medial Gastroc	1.8551	2.5073	1.8492	1.7914	2.3434	1.8551	0.331108
Lateral Gastroc	1.8508	1.775	1.8859	2.5458	2.4439	1.8859	0.364201		Lateral Gastroc	1.5448	1.6383	1.5726	1.6043	1.8478	1.6043	0.12047
Tendon									Tendon					.
Achilles tendon	15.7765	13.6875	17.6335	15.1824	14.6085	15.1824	1.47769		Achilles tendon	15.8038	17.2042	19.0589	22.4184	17.2127	17.2127	2.55653
Patellar tendon	8.5865	8.1363	6.3713	9.7113	9.6364	8.5865	1.36282		Patellar tendon	5.6747	6.359	6.0165	6.6236	5.7859	6.0165	0.396051
Posterior thigh									Posterior thigh
Biceps femoris	1.7047	1.7559	1.9401	1.84	1.9513	1.84	0.109286		Biceps femoris	2.0209	2.2511	2.366	2.2101	1.9179	2.2101	0.180953
Semi Tendinosus	2.4066	7.7433	2.9889	2.4781	3.1892	2.9889	2.25067		Semi Tendinosus	2.3518	2.1726	2.2157	2.1212	2.1392	2.1726	0.0921229
Anterior thigh									Anterior thigh
Rectus femoris	2.3709	3.8217	3.4853	4.097	3.7079	3.7079	0.666736		Rectus femoris	2.4272	2.3919	2.8414	2.8957	2.4267	2.4272	0.249425
Vastus medialis	1.6964	1.6249	1.7587	1.6801	1.991	1.6964	0.142798		Vastus medialis	2.0048	2.4236	3.1697	1.7409	2.4696	2.4236	0.543394
Vastus lateralis	2.987	4.2961	3.3849	2.02	4.0396	3.3849	0.904494		Vastus lateralis	3.5159	2.866	3.005	3.1824	4.1583	3.1824	0.515301

## Sheet: Muscles
		Subject 008 R					Subject 008 L					Subject 009 R					Subject 009 L					Subject 010 R					Subject 010 L					Average
		Before	After (1)	After (2)	% Change (1)	% Change (2)	Before	After (1)	After (2)	% Change (1)	% Change (2)	Before	After (1)	After (2)	% Change (1)	% Change (2)	Before	After (1)	After (2)	% Change (1)	% Change (2)	Before	After (1)	After (2)	% Change (1)	% Change (2)	Before	After (1)	After (2)	% Change (1)	% Change (2)	Before	After (1)	After (2)	% Change (1)	% Change (2)
	Lower-leg
	Soleus	4.4325	2.3648	2.1659	46.6486	51.1359	2.6962	2.6964	2.6839	-0.00741785	0.456198	2.4581	2.412	2.5551	1.87543	-3.94614	3.4046	3.5588	2.6839	-4.52917	21.1684	3.8113	2.2856	3.1451	40.031	17.4796	2.3797	2.6118	2.9624	-9.75333	-24.4863	3.19707	2.6549	2.69938	16.9583	15.5669
	Medial Gastroc	2.3673	3.4272	2.9388	-44.7725	-24.1414	2.4972	2.3906	2.4441	4.26878	2.12638	2.9127	3.1843	2.7603	-9.32468	5.23226	2.7946	2.761	2.4441	1.20232	12.542	2.5218	2.1595	2.4689	14.3667	2.09771	1.9299	1.9248	1.8551	0.264262	3.87585	2.50392	2.64123	2.48522	-5.48407	0.74683
	Lateral Gastroc	2.5518	2.7769	2.6321	-8.82122	-3.1468	2.513	2.3632	2.4238	5.961	3.54954	2.1209	2.3937	2.4592	-12.8625	-15.9508	2.9858	2.405	2.4238	19.4521	18.8224	2.5867	2.4145	1.8859	6.65713	27.0924	2.0077	1.9884	1.6043	0.961299	20.0926	2.46098	2.39028	2.23818	2.87284	9.05329
	Tendon
	Achilles tendon	16.2334	15.9289	12.4407	1.87576	23.3636	10.1859	11.1802	14.1021	-9.76153	-38.4473	11.0793	11.6798	15.8759	-5.42002	-43.2933	21.9508	16.1711	14.1021	26.3302	35.7559	20.8867	20.2907	15.1824	2.85349	27.3107	21.1802	14.6738	17.2127	30.7193	18.7321	16.9194	14.9874	14.8193	11.4187	12.4122
	Patellar tendon	6.4228	7.4075	4.4712	-15.3313	30.3855	4.7325	10.2616	4.941	-116.833	-4.40571	7.7077	6.2466	5.792	18.9564	24.8544	6.7657	4.8209	4.941	28.745	26.9699	6.8668	6.1177	8.5865	10.909	-25.0437	8.6885	5.8068	6.0165	33.1668	30.7533	6.864	6.77685	5.79137	1.26967	15.6269
	Posterior thigh
	Biceps femoris	1.8848	1.7085	1.8739	9.35378	0.578311	1.676	1.8201	2.3718	-8.59785	-41.5155	1.7349	2.0482	2.1703	-18.0587	-25.0965	1.9846	2.0829	2.3718	-4.95314	-19.5102	1.9126	1.8667	1.84	2.39987	3.79588	1.9714	2.0835	2.2101	-5.68631	-12.1081	1.86072	1.93498	2.13965	-3.99129	-14.9906
	Semi Tendinosus	2.914	2.5464	2.3649	12.615	18.8435	2.8513	2.5962	3.4333	8.9468	-20.4117	3.4101	3.2354	3.5554	5.12302	-4.26087	3.6576	2.7606	3.4333	24.5243	6.13244	2.1186	1.8321	2.9889	13.5231	-41.079	1.996	2.119	2.1726	-6.16232	-8.8477	2.8246	2.51495	2.9914	10.9626	-5.90526
	Anterior thigh
	Rectus femoris	3.9398	3.3045	3.2512	16.1252	17.478	2.945	3.26	3.4306	-10.6961	-16.489	3.1901	3.2753	2.8203	-2.67076	11.5921	3.1263	3.4273	3.4306	-9.62799	-9.73355	3.1639	2.9788	3.7079	5.85037	-17.194	3.4026	4.2429	2.4272	-24.6958	28.6663	3.29462	3.4148	3.17797	-3.64787	3.54062
	Vastus medialis	3.29	2.3819	2.5138	27.6018	23.5927	2.9932	4.2466	2.9219	-41.8749	2.38207	2.4664	2.21	2.8326	10.3957	-14.8476	2.5885	2.5217	2.9219	2.58065	-12.88	1.8436	2.0587	1.6964	-11.6674	7.98438	2.2524	1.8207	2.4236	19.1662	-7.60078	2.57235	2.53993	2.5517	1.2602	0.802768
	Vastus lateralis	2.989	2.7605	2.0087	7.6447	32.7969	2.2752	2.442	3.2331	-7.33122	-42.1018	3.1429	2.747	2.6286	12.5966	16.3639	2.7126	2.5409	3.2331	6.32972	-19.1882	2.6047	3.0591	3.3849	-17.4454	-29.9535	3.1054	3.7026	3.1824	-19.231	-2.47955	2.80497	2.87535	2.94513	-2.50924	-4.99709
